# Supplementary material for: A genome-wide analysis reveals that the Drosophila transcription factor Lola promotes axon growth in part by suppressing expression of the actin nucleation factor Spire
Source: Neural Dev. 2011 Nov 30;6:37. doi: 10.1186/1749-8104-6-37 (PMC3262752; doi:10.1186/1749-8104-6-37)
Supplement: Additional file 1 — Table S1. Complete list of array features reporting altered RNA level in lolaORE76 mutant embryos. The table lists all probes from the Drosophila Gene Collection that reported significantly altered RNA accumulation in lola null mutant embryos versus the matched wild-type control (ordered by P-value). BLAST analysis was used to assign each probe to the corresponding Drosophila gene where possible; these are given by FBgn number and locus name. Fold change is reported as log2 and statistical support is reported as adjusted P-value [35]. Note that lolaORE76 is a nonsense mutation, and indeed, features corresponding to lola isoforms reported only modest changes in transcript level. Unfortunately, expression of slit, robo and robo3 could not be assayed in this experiment as they were either absent from this release of the Drosophila Gene Collection or found to be defective during chip preparation. robo2 did not show a significant change in RNA accumulation. [file 1749-8104-6-37-S1.XLS]

## Sheet: Sheet1
Name	FBgn	Symbol	Transposon	fold change: log(2)	adj P-value
SD15221			297	-3.39183	3.84126e-08
LD21545	FBgn0033475	CG12129		-0.860685	4.05522e-08
SD08734			297	-3.86842	4.44048e-08
RH49330	FBgn0038038	CG5167		-3.86885	4.5526e-08
RH49548			297	-3.89885	7.44638e-08
GH26082			297	-2.58008	9.94366e-08
RE22593	FBgn0031968	CG7231	297	-2.91216	1.76529e-07
RE47547	FBgn0051431	CG31431		0.92722	2.70214e-07
LD41905	FBgn0033926	CG12505		1.11744	3.07604e-07
GH21247	FBgn0033229	CG12822		0.683105	5.54342e-07
RE70695	MULTIPLE	NA		1.91442	6.22204e-07
LD22157	FBgn0014469	Cyp4e2		1.6867	6.64147e-07
LD02427	FBgn0032193	CG5727		-0.612085	8.63416e-07
AT03383	FBgn0035915	CG6372		1.36247	1.05706e-06
RE46170	FBgn0034468	Obp56a		1.28149	1.55933e-06
SD09294	FBgn0035471	Sc2		0.877113	1.57227e-06
RE18364	FBgn0051989	Cap-D3		0.626384	1.63286e-06
RH38644	FBgn0034468	Obp56a		1.17767	1.69615e-06
LP11313	FBgn0010039	GstD3		0.888074	1.9051e-06
GH13437	FBgn0029155	Mdh		0.613733	2.05223e-06
RH25742			copia	2.10058	2.36097e-06
GH03826	FBgn0033459	CG12744		-0.677333	2.39339e-06
LP08674	FBgn0033183	CG1620		1.46956	2.39356e-06
GH07296	FBgn0039190	CG5762		0.723375	2.42368e-06
GH09296	FBgn0027657	glob1		1.31182	2.51868e-06
SD10530			copia	2.14119	2.8202e-06
LD32354	FBgn0025676	CkIIalpha-i3		-0.632934	2.96985e-06
LP06726			copia	2.10388	3.00328e-06
SD10603			297	-1.81722	3.15387e-06
GH18946	FBgn0011828	Pxn		0.531337	3.52178e-06
RE22690	FBgn0025803	SNF4Agamma		0.578905	3.6757e-06
SD16292			roo	-0.711373	3.70135e-06
SD06908			blood	-2.38969	3.76061e-06
RE59472	FBgn0025803	SNF4Agamma		0.526366	3.95395e-06
SD27446			blood	-2.07498	3.99718e-06
SD27348			copia	2.21249	4.27333e-06
RE73739	MULTIPLE	NA		0.80009	4.34145e-06
RE11569			roo	-0.581107	4.35256e-06
RH25277			copia	2.1725	4.38981e-06
RE43210	FBgn0040752	Prosap	HMS-Beagle	-0.653501	4.49309e-06
LD40717	FBgn0035388	CG2162		0.479481	4.53989e-06
HL08109	FBgn0040064	yip2		-1.59833	4.55267e-06
RH07382			copia	2.08102	4.79954e-06
GM01069	FBgn0028509	cenG1A		-0.950682	4.91549e-06
RE23984	FBgn0011584	Trp1		-0.943951	5.12728e-06
SD09407	FBgn0033159	Dscam		0.523529	5.36098e-06
RE17836	FBgn0038277	RpS5b		0.765913	5.64554e-06
RE12890	FBgn0052243	CG32243		1.8836	5.71476e-06
LD29223	FBgn0026192	par-6		-0.499699	6.0554e-06
AT09129	FBgn0038438	CG14899		0.553387	6.40256e-06
RH51533	FBgn0033591	CG13216		-1.14987	7.08562e-06
LD22381	FBgn0036165	chrb		0.66606	7.30044e-06
SD13619	FBgn0035608	CG10630		1.50694	7.73184e-06
RH01692	FBgn0032652	CG6870		0.929231	7.96477e-06
SD04061			Stalker2	1.1125	8.07461e-06
GH28550	FBgn0035542	CG11347		0.497762	8.1691e-06
RE53788	MULTIPLE	NA		0.513668	9.06591e-06
RE26725	FBgn0050403	CG30403		1.21619	9.77003e-06
AT01837	FBgn0031296	CG4415		0.963664	9.8074e-06
RE16970	FBgn0037470	CG1091		0.389564	1.08389e-05
GH28534	FBgn0035083	Tina-1		0.693633	1.16568e-05
LD15005	FBgn0036000	CG3434		-0.42154	1.20036e-05
GH25379	FBgn0040308	Jafrac2		-0.493098	1.22705e-05
HL07907	FBgn0050492	CG30492		0.686723	1.23513e-05
RE54080	FBgn0028516	CG3994		0.495758	1.23891e-05
LP03851	FBgn0010381	Drs		1.10871	1.27972e-05
LD43740	FBgn0051217	CG31217		0.536515	1.4199e-05
GH13327	FBgn0003475	spir		1.24077	1.4711e-05
LD34576	FBgn0053503	Cyp12d1-d		-0.700825	1.50671e-05
SD23356	FBgn0000579	Eno		0.74674	1.53304e-05
RE02452	FBgn0025683	CG3164		0.598107	1.58399e-05
LD27313	FBgn0033635	CG7777		0.550653	1.59228e-05
GH20839	FBgn0010851	sgl		-0.484766	1.71523e-05
SD10157	FBgn0003475	spir		0.965453	1.73968e-05
GH10614	FBgn0027552	CG10863		-0.748454	1.82275e-05
RE26825	FBgn0036538	CG15715		-0.475397	1.86723e-05
LD39912	FBgn0038381	CG3303		0.573041	1.8695e-05
LD40495	FBgn0032216	CG5384		0.762721	1.88352e-05
GH10714	CHIMERIC	NA		0.761309	1.89877e-05
GH09623	FBgn0039464	CG6330		0.61615	1.97528e-05
LP06937	FBgn0038638	CG7702		0.517692	1.98065e-05
RH16335	MULTIPLE	NA		0.528679	2.01785e-05
SD17220			roo	-0.729061	2.08144e-05
RH01575	FBgn0032652	CG6870		0.828838	2.10777e-05
GH13022	FBgn0035915	CG6372		1.16629	2.18812e-05
RE46682	FBgn0030576	CG15890		0.482108	2.20137e-05
AT16994	FBgn0033288	pdm3		0.610521	2.2451e-05
SD05207	FBgn0021953	Fatp		0.377257	2.26954e-05
LD27480	FBgn0015321	UbcD4		0.592437	2.30333e-05
RH55416	FBgn0052758	CG32758		1.14529	2.31621e-05
LD22662	FBgn0025803	SNF4Agamma		0.401012	2.31822e-05
SD03976	FBgn0020647	KrT95D	297	-0.759517	2.33091e-05
AT03386	FBgn0036502	CG7841		-0.438242	2.35747e-05
GM32035	MULTIPLE	NA		0.485104	2.43331e-05
RE12750	FBgn0025803	SNF4Agamma		0.611339	2.53977e-05
LD10702	FBgn0034091	mrj		0.384467	2.75165e-05
AT25373	NA			0.573736	2.79917e-05
LD25378	FBgn0002778	mnd		0.368902	2.931e-05
RH04286	FBgn0050035			0.51676	3.17539e-05
LD35981	MULTIPLE	NA		0.486884	3.23322e-05
LD23883	FBgn0015371	chn		0.564434	3.34508e-05
LD37787	FBgn0003162	Pu		-0.788931	3.44954e-05
LD38433	FBgn0039341	CG5112		0.581257	3.4915e-05
RE72930	FBgn0030235	Imp		-0.379201	3.51893e-05
RE70039	FBgn0030900	Him		0.406463	3.75625e-05
GM07634			412	-0.550716	3.7741e-05
RH43693			roo	-0.646711	3.86327e-05
SD17344	FBgn0040964	CG18661		-0.983021	3.89663e-05
RH07711	FBgn0040396	CG3939		0.491778	4.06153e-05
GM02967	FBgn0000318	cl		0.46047	4.22472e-05
RE33866	FBgn0040660	CG13551		0.975083	4.56917e-05
RE54684	FBgn0050438	CG30438		0.669208	4.75109e-05
GH09945	FBgn0010516	wal		0.458767	4.83102e-05
GH04024	FBgn0035860	eIF4E-3		-0.543023	4.8802e-05
AT23634	FBgn0038453	CG10326		0.420182	4.91489e-05
GH02384	MULTIPLE	NA		0.821635	5.00526e-05
RH02410			Max-element	0.634256	5.03162e-05
GH28335	FBgn0038826	CG17838		0.770795	5.08916e-05
LD21529	FBgn0027525	CG7686		0.487438	5.08938e-05
LP06572	FBgn0039685	Obp99b		-1.38913	5.35237e-05
RE11411	FBgn0033524	Cyp49a1		0.536681	5.68708e-05
RE03006	FBgn0027259	l(1)G0237		-0.649804	5.79771e-05
RE21178	FBgn0003082	phr		0.784592	6.05031e-05
LD21131	FBgn0010226	GstS1		0.578654	6.1483e-05
RE14076	FBgn0036786	skl		0.497685	6.25037e-05
LD27718	FBgn0002719	Men		0.454327	6.35358e-05
LD41276	FBgn0052207	CG32207		0.894281	6.52117e-05
LD26285	NA			-0.563874	6.66328e-05
LD44491	FBgn0032693	Cyp310a1		1.18032	6.68373e-05
RE71331	FBgn0037890	CG17734		0.567467	7.03627e-05
LD46590	FBgn0015623	Cpr		0.348763	7.05448e-05
GH09576	FBgn0035434	dro5		1.14459	7.24416e-05
LD01981	FBgn0025704	CG2165		0.558125	7.40295e-05
RE16656	FBgn0000546	EcR		0.357051	8.2031e-05
SD02660	FBgn0050492	CG30492		0.382306	8.21277e-05
GH17623	FBgn0029508			0.464254	8.24022e-05
GH23040	FBgn0037238	CG1090		-0.301668	8.29792e-05
GH14412	FBgn0001145	Gs2		-0.57298	8.31115e-05
GH27380	FBgn0039844	CG1607		0.566669	8.55367e-05
LP12374	FBgn0015234	HLH106		0.618409	8.57266e-05
RE28551	FBgn0015946	grim		0.352176	8.73911e-05
RE61427	FBgn0011592	fra		0.423303	8.97407e-05
GH26796	FBgn0038037	Cyp9f2		-0.767958	9.32635e-05
GH14654	FBgn0034335	GstE1		-1.05621	9.59645e-05
AT02481	FBgn0052572	CG32572		0.783196	9.63651e-05
LD32051	FBgn0031148	CG1753		0.475141	9.77969e-05
AT31643	FBgn0033706	CG13167		1.23023	9.86411e-05
RE41137			Stalker2	0.680279	9.90167e-05
RE01566	FBgn0032598	CG17905		-0.928749	9.95558e-05
GM13306	FBgn0025885	Inos		0.654156	0.000100243
LD38004	FBgn0035388	CG2162		0.511309	0.000106076
RE38147	FBgn0036551	CG17029		-0.891587	0.000108049
GH28017	FBgn0023479	Tequila	412	-0.425669	0.00010858
AT26381	FBgn0026666	l(1)G0136		-0.514267	0.000108652
HL03368	FBgn0017578	Max		-0.309803	0.000110185
GH12326	FBgn0028480	CG17841		0.496429	0.00011087
RE26454	FBgn0010453	Wnt4		0.367834	0.000112688
LP03218			412	-0.389407	0.000116803
RE49527	FBgn0039886	CG2003		0.440933	0.000116878
LP03188	FBgn0063127	pncr002:3R		1.26072	0.000117735
RE59303	FBgn0032079	CG31886		0.598365	0.000120385
GH05923	FBgn0021800	l(2)k16918		0.705278	0.000124465
GH12581	FBgn0020415	Idgf2		-0.867057	0.000126261
RE15472	FBgn0000137	ase		0.513415	0.000127385
GM02712	FBgn0039274	CG11920		-0.333149	0.00013251
RE18302	FBgn0036424	CG9598		0.390163	0.00013251
GH06348	FBgn0027580	CG1516		0.49809	0.000132614
SD13688	FBgn0004087	Dhfr		0.617223	0.000135523
LD40010	FBgn0010762	simj		0.3233	0.000138022
LD32080	FBgn0036165	chrb		0.566545	0.000141636
SD02332	FBgn0026781	Prosalpha6		0.58621	0.000143792
GH13434	FBgn0031347	CG10869		0.616827	0.000145857
LD22812	FBgn0041094	scyl		0.517578	0.000146033
RE26538	FBgn0038897	CG5849		0.478111	0.000146081
GH12430	FBgn0030796	CG4829		-0.5982	0.000146882
LD24865	FBgn0035421	CG12034		0.551629	0.000149589
LD46058	FBgn0041342	Cct1		0.306893	0.000155385
LD35950	FBgn0039627	CG11837		-0.350319	0.000157262
LD46811	FBgn0038313	CG4338		-0.298895	0.000158951
SD27140	FBgn0083995	CG41353	3S18	0.443583	0.000159067
SD01953	FBgn0000244	by		-0.570542	0.000163492
RE10012	FBgn0001983	wor		0.366824	0.00016455
LD36653	FBgn0033199	CG17985		0.368822	0.000165302
LP01162	FBgn0035206	CG9186		-0.437347	0.000168877
LP03341	MULTIPLE	NA		0.538421	0.000169579
SD03042	FBgn0040070	Trx-2		-0.444873	0.00016996
RE01860	FBgn0020762	Atet		0.397792	0.000171592
RE50045	FBgn0028873	CG31771		0.465798	0.000173859
LP02710	FBgn0031403			-0.328181	0.000175548
GM09276	FBgn0005630	lola		0.653545	0.000179297
LD41958	FBgn0032246	CG5168		0.378223	0.000180479
RE06767	FBgn0000318	cl		0.521839	0.00018869
GH08893	FBgn0039265	CG11790		0.31912	0.000188713
AT14148	FBgn0037298	CG2604		0.583782	0.000193053
LD21735	FBgn0028670	Vha100-2		0.338648	0.000193835
RE50726	FBgn0031708	CG7382		0.719981	0.000198495
LD02287	FBgn0036254	CG5645		-0.335674	0.00019958
GH14439	FBgn0028984	Spn5		0.578785	0.000204486
RE53636	FBgn0037504	CG1142		-0.464912	0.000208447
LD21171			opus	1.06414	0.00021132
RE14259	FBgn0010520	Bka		-0.515062	0.000212269
RE05438	FBgn0052626	CG32626		0.31287	0.000218377
LD35474	FBgn0036752	Adgf-A		0.329581	0.000219773
RE51574	FBgn0000565	Eip71CD		0.59826	0.000221623
LD21828	FBgn0031907	CG5171		-0.783727	0.00022629
SD02309	FBgn0029778	RhoGAP5A		0.361315	0.000230084
LD43096	FBgn0052428	CG32428		-0.269043	0.000238461
SD02116	FBgn0026309	aft		0.375223	0.000240194
RH54117	FBgn0037890	CG17734		0.566406	0.000240272
AT13581	FBgn0028841	jhamt		-1.12541	0.000243403
LP11612	FBgn0036436	CG4914		0.469986	0.000244483
SD03652	FBgn0050149	rig		0.817929	0.000245767
LD08818	FBgn0015623	Cpr		0.363312	0.000246375
RE01809	FBgn0031307	CG4726		0.758946	0.000248665
RE16123	FBgn0040984	CG4440		-1.19524	0.000250795
GH07269	FBgn0028490	CG31705		0.402822	0.000252373
LD33361	FBgn0010762	simj		0.46355	0.000252421
GH28656	FBgn0035770	pst		-0.457489	0.000253252
RE09982	FBgn0030598	CG9503		0.387045	0.000259463
GM09534	FBgn0047256			-0.378018	0.000270828
GH19021	FBgn0035542			0.357549	0.000273241
GH04080	FBgn0000165			0.397292	0.000282803
LD35507	FBgn0032258	CG7456		-0.378676	0.000291626
RH61266			Stalker	0.815105	0.000294112
LD40766	FBgn0039690	CG1969		0.431822	0.000294493
LD29569	FBgn0052306	CG32306		0.371252	0.000294835
RE06354	FBgn0038034	Cyp9f3Psi		-0.733604	0.000295307
LD38259	FBgn0032940	Mio		0.344112	0.000301881
LD47064	FBgn0033485	CG1381		-0.293406	0.000307002
LD03564	FBgn0011586	e(r)		-0.508071	0.000312085
GH16383			TART-A	-0.634995	0.000321358
GH14845	FBgn0036337	CG11255		-0.539535	0.000327261
SD07650	FBgn0032077	CG9515		-0.275505	0.000336197
AT19440	FBgn0033644			0.433532	0.000336649
GH07902	FBgn0020372	TM4SF		-0.487185	0.000338331
GH08307	FBgn0005630	lola		0.342124	0.000340926
RE57663	FBgn0036501	CG7272		0.348579	0.000342741
SD08737	FBgn0038519	Prx5037		0.308724	0.000344323
GM08654	FBgn0033209	CG12107		-0.336014	0.00034487
GH03795	FBgn0036035	CG18178		-0.310154	0.00034533
SD10366	FBgn0011661	Moe		0.384857	0.000346277
RE27042	FBgn0044049	Ilp4		0.431361	0.000346717
RE19429	FBgn0000032	Acph-1		0.43304	0.000347534
LD44733	FBgn0034345	CG5174		0.309278	0.000351428
RE12242	FBgn0032264	CG6113		0.320526	0.000353021
RE29421	FBgn0011768	Fdh		0.426427	0.000354498
RE27904	FBgn0047135	CG32276		-0.255347	0.000358669
RH57193	FBgn0052212			0.449605	0.000359509
GM13256	FBgn0033055	CG7861		0.363079	0.000361337
LD23686	FBgn0023388	Dap160		-0.359916	0.00037378
RH22407	FBgn0038063			-0.550566	0.000379806
SD09524			roo	-0.327086	0.000383741
RH50636			F-element	-1.24594	0.000385268
LD21533	FBgn0004556	Dbp73D		-0.347489	0.000391359
GH17442	FBgn0033502	CG12910		0.32669	0.000395764
LD38109	FBgn0043791	CG8147		-1.21521	0.000398078
GH12064	FBgn0034951	CG3860		-0.433186	0.000405383
GH13855	FBgn0032073	CG9487		0.366019	0.000406378
LD41874	FBgn0032783	CG10237		0.309214	0.000410806
RE40816	FBgn0051337	CG31337		0.442843	0.000419999
LD40063	FBgn0032895	CG9335		0.559082	0.000421514
GM14851	FBgn0036277	CG10418		-0.419795	0.000422147
RE22928	FBgn0030669	CG9240		0.317054	0.00042919
HL08040	FBgn0004595	pros		0.416998	0.000432773
LD46868	FBgn0034046	tun		0.479569	0.000434725
RE32485	FBgn0037000	CG5130		-0.689995	0.000436203
RE57840	FBgn0035084	CG15861		0.558374	0.000438304
GH01554	FBgn0030695	PGRP-LE		0.306965	0.000438356
LD35238	FBgn0033840	CG4840		0.280974	0.00043846
RE28175	FBgn0004066	Pros28.1		0.319382	0.000442087
LD21896	FBgn0030805	wus		0.41669	0.000447621
RE52090	FBgn0003462	Sod		0.384349	0.000448904
SD01241	FBgn0032886	CG9328		-0.300405	0.000450276
LD07532	FBgn0010516	wal		0.443466	0.000452449
RE30284	FBgn0020300	gk		0.322476	0.000458126
SD19278	ND	ND		-0.354674	0.00046704
AT07815	FBgn0035999	CG3552		-0.494314	0.00046974
LD23191	FBgn0001124	Got1		0.493424	0.000470709
GH10427	FBgn0033477	CG12918		-0.283743	0.000471084
LD21247	FBgn0004419	me31B		-0.280026	0.000473167
LD13269	FBgn0047211			-0.530465	0.000475269
LD03829	FBgn0025777	homer		-0.323021	0.000480882
GH09771	FBgn0036165	chrb		0.592857	0.000484326
GM14633	FBgn0032445	CG6153		-0.280477	0.000492513
LD45244	FBgn0034451	CG11242		0.315777	0.000492855
LD33329	FBgn0039350	CG17383		-0.425525	0.000493247
GH07301	FBgn0035189	CG9119		0.335373	0.000493796
RE32110	FBgn0039053	CG6738		0.44381	0.000495068
LD11641	FBgn0024947	NTPase		0.247292	0.000497065
SD03168	FBgn0050147	Hil		0.324948	0.000511902
SD17695	FBgn0039225	Ets96B	blood	-0.519678	0.000516726
GM01885	FBgn0034215	CG4802		0.378083	0.000519176
LD21041	FBgn0031990	CG8552		0.336666	0.000520233
LD20423	FBgn0031483	CG9641		-0.345604	0.000521101
AT27057	FBgn0036519	CG7650		-0.568327	0.000524211
RE38281	FBgn0003326	sca		0.534099	0.000532948
GH13775	FBgn0010460	bun		0.389041	0.000534217
RE50740	FBgn0025140	pit		0.448287	0.000538237
RH60445	NA			0.556199	0.000545852
GH25629	FBgn0010548	Aldh-III		0.460733	0.000551954
GM01152	FBgn0029925	CG3040		-0.314385	0.000558146
RE14949	FBgn0010520	Bka		-0.471005	0.00055962
HL05382	FBgn0050015			0.594767	0.000559964
GH18372	FBgn0022959	yps		-0.293389	0.000562988
RE08812	FBgn0033762	CG8632		0.329254	0.000563999
GM14157	FBgn0033691	CG8860		-0.347831	0.000573736
HL08030	FBgn0039927	CG11155		-0.345624	0.000574145
LD24026	FBgn0015834	Trip1		0.26254	0.000574449
RE20374	FBgn0039052	CG6733		0.661091	0.00057697
AT16856	FBgn0035999	CG3552		-0.546435	0.000586744
SD11171	FBgn0051174	CG31174		0.342187	0.000588284
LD07939	FBgn0039304	CG10425		0.391764	0.000590713
LD31742	FBgn0027842	CPTI		0.304837	0.000594978
RE10407	FBgn0037063	CG9391		0.416135	0.000597826
RE14694	FBgn0000032	Acph-1		0.380774	0.000614926
GH04176	FBgn0010620	Sip1		0.324999	0.00061919
RE36442	FBgn0030332			0.708434	0.000619509
RH26067	FBgn0023534	CG17778		0.315544	0.000619557
SD23244	FBgn0039732	CG15525		-0.311085	0.000619727
LD21713	FBgn0026576	CG5991		0.485221	0.000620672
LD42058	FBgn0036389	CG9028		0.289304	0.000625075
LD29161	FBgn0026199	myoglianin		0.388264	0.000627224
LP07775	NA			0.266631	0.000628537
SD08865			roo	-0.46119	0.000628985
RH73277	FBgn0032160	CG4598		-0.467508	0.000629573
GM04658	MULTIPLE	NA		-0.531077	0.000631958
RE53401	FBgn0037504	CG1142		-0.42069	0.000634978
RH14061	FBgn0041109			0.455129	0.000639749
RH66269	FBgn0017578	Max		-0.290566	0.0006423
LD21426	FBgn0031148	CG1753		0.393073	0.000646487
RE04768	FBgn0034636	CG10440		0.329902	0.000646824
GH02581	FBgn0023535	arg		0.376586	0.000653134
GM04775	FBgn0000210	br		0.750009	0.00065688
LD46306	FBgn0030529	Clic		0.241571	0.000663902
RE51913	FBgn0052006	CG32006		-0.436042	0.000666534
GM13608	FBgn0026263	bip1		-0.496186	0.000691897
RE26974	FBgn0003200	rap		-0.32343	0.000693397
SD09476	FBgn0010851	sgl		-0.435875	0.000694307
LD29349	FBgn0027660	blot		0.326351	0.000695999
SD05938	FBgn0036772	CG5290		-0.372661	0.00069607
LD04957	FBgn0039994	CG17082		-0.28776	0.000699846
LP02895	FBgn0052475	mthl8		-0.423043	0.000701528
LD12611	FBgn0053099	CG33099		-0.316168	0.000708288
AT29938	FBgn0052407	CG32407		-0.428169	0.000711211
GH15653	FBgn0032957	CG2225		0.307237	0.000723482
LD19518	FBgn0038013	CG10038		0.495128	0.000724598
LD28549	FBgn0036306	CG10973		-0.342741	0.000728193
RE35237	FBgn0003448	sna		-0.29646	0.000730657
GH07769	FBgn0002781	mod(mdg4)		-0.289305	0.00073481
GH16481	FBgn0015034	Cyp4e1		0.581718	0.000742812
RE52681	FBgn0019982	Gs1l		0.376563	0.000749974
GH01773	FBgn0033132	Tsp42Ej		0.611932	0.000750723
LD14049	FBgn0010083	SmB		-0.408574	0.000753112
GH11677	FBgn0013576	l(3)82Fd		0.350067	0.000760487
LD03515	FBgn0037655	CG11984		0.287494	0.00076849
HL02328	FBgn0033159	Dscam		0.452814	0.000773112
GM15510	FBgn0050154	CG30154		0.516049	0.000774533
GH13879	FBgn0032889	CG9331		0.634073	0.000776083
GH12581	FBgn0020415	Idgf2		-0.722848	0.000787513
LD16161	FBgn0031873	Gas41		-0.269111	0.000790888
AT15667	FBgn0039686	CG15506		-0.707453	0.000801059
LD35137	FBgn0023407	B4		0.346729	0.000809083
RH50682	NA			0.433255	0.000811348
LD10349	FBgn0032479	CG16974		0.367752	0.000819162
GM03661	FBgn0047284			-0.311717	0.000819597
SD01285	FBgn0035085	CG3770		0.510836	0.000820641
RE58623	FBgn0033800	Spt-I		0.259296	0.00082229
SD02173	FBgn0053196	dp	blood	-0.462963	0.000835131
GH28782	FBgn0025456	CREG		-0.454555	0.00083928
GH25089	FBgn0047306	CR32314		-0.850908	0.000846973
SD07613	FBgn0033205	CG2064		0.417246	0.000857288
RH26066	FBgn0013759	Caki		0.292421	0.000859436
GH07209	FBgn0025712	CG13920		-0.478141	0.00086153
GH23483	FBgn0002921	Atpalpha		0.340421	0.000865904
GH12350	FBgn0026144	CBP		0.374064	0.00086904
LD07917	FBgn0030245	CG1637		0.305688	0.000875483
GH19142	FBgn0032774	CG17549		0.652496	0.000876835
GH10029	FBgn0052549	CG32549		0.276565	0.000882328
LD18757	FBgn0039115	CG10214		-0.287553	0.00089089
LD22815	FBgn0034089	CG8446		0.302671	0.00090039
SD21648			Tirant	-0.550031	0.000902098
GH22074	FBgn0003302	rux		-0.283535	0.000904646
GM07077	FBgn0051688	CG31688		0.570845	0.000912736
LD26915	FBgn0000546	EcR		0.359613	0.000914424
LD14510	FBgn0010292	bys		-0.27404	0.000916753
GM13874	FBgn0014011	Rac2		-0.243291	0.000924745
GH22047	FBgn0031381	NPC2		-0.853659	0.000924965
LP07253	FBgn0034824	Klp59C		0.324323	0.000926996
GH09096	FBgn0052066	CG32066		-0.285615	0.000929898
GH02310	FBgn0034718	wdp		0.427843	0.000940252
AT12538	FBgn0026708	l(1)G0030		0.285579	0.000948039
GH11519	FBgn0024211	mfas		0.383208	0.000959425
SD07354	FBgn0003495	spz		0.454367	0.000960142
GM05003	FBgn0000095	Antp		-0.271986	0.000961704
RE69176	FBgn0043470	lambdaTry		-0.416076	0.000965991
GM09708	FBgn0030235	Imp		-0.261983	0.000967306
LP07247	FBgn0010316	dap		-0.497855	0.000971033
GM12126	FBgn0039233	CG7006		-0.227967	0.00097245
RE65321	FBgn0032421	CG17218		-0.261172	0.000977267
RE28342	FBgn0029927	CG14430		-0.258407	0.000981266
RE73965	FBgn0053521	CG33521		-0.865575	0.000984076
RE66907	FBgn0000636	Fas3		0.398158	0.000987764
RH22132			roo	-0.315641	0.000988486
LD17129	FBgn0000183	BicD		0.431684	0.000997817
GH13132	FBgn0029584			0.4958	0.00100669
SD02269	FBgn0021796	Tor		-0.33119	0.00101405
GH07976	FBgn0033367	CG8193		0.26133	0.00101688
GH02855	FBgn0039280	CG10238		-0.214553	0.00102811
GH09390	FBgn0035035	CG3570		-0.266767	0.00103004
LP03571	FBgn0014417	CG13397		0.252643	0.00103899
GH16240	FBgn0020304	drongo		0.271833	0.00103987
LD44221	FBgn0051549	CG31549		-0.397178	0.00104169
LD40589	FBgn0037633	CG9839		-0.313042	0.00105138
SD05291	FBgn0030993	Mec2		-0.353066	0.00105312
RE55422	FBgn0021768	nudC		-0.391415	0.00105534
LD01461	FBgn0036505	CG7945		-0.356843	0.00107369
LD32609	FBgn0031360	CG31937		-0.283065	0.00107812
RE08019	FBgn0026417	Hus1-like		-0.464009	0.00108985
GH07925	FBgn0036824	CG3902		0.442837	0.00109063
GH01890	FBgn0026193	par-1		0.290174	0.00109525
RE33721	FBgn0028876	CG16876		-0.44303	0.00110052
RE53130	FBgn0001332	L		0.245647	0.00110463
RE67583	FBgn0053126	NLaz		-0.560579	0.00110555
RE60471	FBgn0038587	CG7998		-0.955168	0.00110577
LD33485	FBgn0001995	mRpL4		-0.309968	0.00110966
LD34202	FBgn0028373			0.296289	0.00114296
GH07506	FBgn0034914	CG5554		0.239209	0.00116591
RE33807	FBgn0031643	CG3008		0.287675	0.00117809
SD09607	FBgn0038746	Surf6		-0.316291	0.00118727
RE04548	FBgn0032444	CG5525		0.25147	0.00120494
LP08858	NA			0.343173	0.00120602
RE24064	FBgn0003231	ref(2)P		-0.303644	0.00120864
GM12886	FBgn0003360			0.218253	0.00120956
SD24562	FBgn0004449	Ten-m		0.351991	0.00121319
GM09668	FBgn0000286	Cf2		-0.253262	0.00121974
SD07269	FBgn0032920	CG9252		0.373576	0.00122702
RH06571	FBgn0034761	CG4250		0.249013	0.00122749
RH22177			roo	-0.302953	0.0012417
RE70243	FBgn0032002	CG8353		-0.355139	0.00125197
GH02419	FBgn0027611	CG6206		0.29543	0.0012528
RE14873	FBgn0016053	pgc		-0.365926	0.00126106
LD44201	FBgn0040207	kat80		0.233135	0.00126319
LP09906	FBgn0004431	LysX		-0.378916	0.00126742
GH09925	FBgn0025726			0.40643	0.00126862
RE28720	FBgn0040942	CG12643		-0.387686	0.00129456
RH66048	FBgn0033627	CG13204		0.238683	0.00129881
RE54265	FBgn0035777	CG8563		-0.774845	0.00129927
AT07585	FBgn0035571			0.575513	0.00130367
SD04091			17.6	0.417416	0.00131792
SD08670	FBgn0039218	Rpb10		-0.319464	0.00132044
GH14454	FBgn0019650	toy		-0.260758	0.00133358
GH09035	FBgn0036848	CG10424		0.526112	0.0013349
LD47649	FBgn0053526	PNUTS		0.409858	0.00134474
LD03394	FBgn0010607	l(2)05714		-0.250748	0.00136838
GH06241	FBgn0010053	Jheh1		0.571384	0.00138241
RE47112	FBgn0032192	CG5731		-0.472534	0.00138826
RE01365	FBgn0028997	nmdyn-D7		-0.439263	0.00139757
HL02883	FBgn0037279	CG1129		-0.212641	0.00139822
RE57810	FBgn0037061	CG12975		-0.312119	0.001402
RE69619	FBgn0016038	mod(r)		0.236325	0.00140402
LD33980	FBgn0015772	Nak		0.297381	0.00140502
RH23273	FBgn0037364	Rab23		0.240587	0.00140744
LD32555	FBgn0037670	CG8436		-0.403786	0.00140909
GH14162	FBgn0004509			-0.373374	0.0014106
RE23450	FBgn0031040	CG14210		-0.345382	0.00143223
GH03051	FBgn0046114	Gclm		-0.277321	0.00143795
GH10767	FBgn0039114	Lsd-1		-0.446553	0.00146728
RE37107	FBgn0042177			0.317499	0.00147717
SD02228	FBgn0050492	CG30492		0.318084	0.00148277
GH26392	FBgn0052278	CG32278		-0.274672	0.0014834
SD06791	FBgn0033901	O-fut1		0.42514	0.00149473
GH20337	FBgn0001125	Got2		-0.345234	0.00150266
SD08021	FBgn0013746	alien		-0.268848	0.00151066
RE44177	MULTIPLE	NA		0.405927	0.00152247
RE19603	FBgn0015614	CanB2		0.986445	0.00153189
LP11495	FBgn0033212	CG1399		0.255032	0.0015738
GM05016	FBgn0026708	l(1)G0030		0.236588	0.0015834
LD28980	FBgn0039828	CG1542		-0.308247	0.00158899
RH45971	FBgn0028876	CG16876		-0.356671	0.001591
RH15369	FBgn0035903	CG6765		0.333263	0.0016022
GM03781	FBgn0032079	CG31886		0.509178	0.00160238
SD17927	FBgn0026738	CG7857		0.272484	0.00160545
RE14453	FBgn0014184	Oda		-0.280956	0.00160948
LD04103	FBgn0051641	stai		0.503274	0.00161815
LD05592	FBgn0033182	CG1621		0.656654	0.00162547
RE52740	FBgn0023180	Orc6		-0.531855	0.00164347
LD03185	FBgn0011224			0.42733	0.00164556
GM03068	FBgn0033741			-0.229421	0.0016647
GM02612	FBgn0035254	CG7974		-0.258974	0.00166543
AT08279	FBgn0021873	Gef26		0.249687	0.00166798
RH02374	FBgn0023534	CG17778		0.299668	0.00167571
LD11211	FBgn0031285	CG3662		0.227575	0.00168374
GM13041	FBgn0038275	CG3817		-0.246157	0.00168602
LD32760	FBgn0039851	CG12063		0.579098	0.00169316
GH12103	FBgn0050021	skf		-0.325344	0.00169735
GH20840	FBgn0038733	CG11407		0.57312	0.00172149
RE30730	FBgn0035103	CG7047		0.275298	0.00172475
LD44094	FBgn0037117	CG11248		-0.233511	0.00172513
RH44796	FBgn0036262	CG6910		-0.353672	0.00173426
LP10490	FBgn0053523	CG33523		0.270718	0.00173813
RH13061			Rt1b	-0.39959	0.00176418
LD47479	FBgn0036850	CG10419		-0.257079	0.00177519
RH70210	FBgn0038683			0.285305	0.00178929
GM27203	CHIMERIC	NA		0.240938	0.00179609
GH27792	FBgn0023526	CG2865		0.379144	0.00180201
LD34262	FBgn0011207	pelo		-0.222259	0.00180651
RE65554	FBgn0032283	CG7296		0.518109	0.00181117
LD27370	FBgn0036478	CG6854		0.40574	0.00184539
RE38876	FBgn0035160	CG13897		0.243749	0.00185292
GH08870	FBgn0039487	CG6070		0.287865	0.00185427
LD18692	FBgn0034354	CG5224		-0.44806	0.00186485
GH15286	FBgn0039430	CG5455		0.328616	0.00186496
RH13501	FBgn0053517			0.255994	0.00188105
RE54994	FBgn0030189	CG2909		-0.219824	0.00188107
LD14127	FBgn0038601	CG18600		-0.233392	0.00188176
LD08826	FBgn0033547	CG12935		-0.234421	0.00188849
RH17388	FBgn0036294	CG10654		-0.318916	0.00189255
LD28763	FBgn0030964	Pvf1		-0.277344	0.00190118
GH27591	FBgn0028583			0.273613	0.00194702
RE57384	FBgn0033656	S2P		0.307311	0.00195684
LP11673	FBgn0026869	Thd1		-0.567891	0.00196013
SD27223			mdg3	0.28167	0.0019759
RE46351	FBgn0013272	Gp150		0.252244	0.00197687
GH21853	FBgn0011219	Bsg		0.271971	0.00199298
LD47466	FBgn0041604	dlp		0.221665	0.00199745
RE73921	FBgn0030821	CG5010		-0.357385	0.00200689
GM14141	FBgn0005355	Su(fu)		0.220404	0.00200905
LD36528	FBgn0033782	sug		0.39739	0.00201585
LP09975	FBgn0026404	Nc		-0.22207	0.00203187
LD07388	FBgn0023095	caps		0.270089	0.00204979
SD21818	FBgn0021750			0.207694	0.0020608
SD09792	FBgn0039209	CG13624		0.236333	0.00208996
GH12023	FBgn0037439	CG10286		-0.266853	0.00209808
RE19545	FBgn0035725	CG18156		-0.58985	0.00213001
LD45596	FBgn0038533	CG7523		-0.208059	0.00213134
RE61939	FBgn0032444	CG5525		0.241739	0.00214187
RE66124	FBgn0051300	CG31300		-0.870403	0.00215982
LD45115	FBgn0030801	CG4875		-0.203723	0.00216877
RE17456	FBgn0045063	fdl		0.240104	0.00217766
LD46817	FBgn0030457	CG12096		-0.206287	0.00219673
LD24696	FBgn0033101	CG9436		0.535253	0.0021993
GH13461	FBgn0003748	Treh		0.345017	0.00220394
LD26412	FBgn0031633	CG2976		-0.202966	0.00221982
LD43561	FBgn0023527	CG3071		-0.231062	0.00222123
GM01103	FBgn0028516	CG3994		0.408295	0.00222551
GH12495	FBgn0011236	ken		0.362489	0.00223127
LD29159	FBgn0031188	CG14613		0.229976	0.0022369
GM15173	FBgn0000114	aret		0.448342	0.00224259
LD46713	FBgn0033584	CG7737		-0.405343	0.00225656
RE74211	FBgn0005648	Pabp2		-0.197505	0.002267
LD13807	FBgn0029882	CG3226		-0.305135	0.00227378
GH23743	FBgn0035092	Nplp1		0.290895	0.00229381
GH03691	FBgn0000406	Cyt-b5-r		0.640464	0.00231137
LP02841	FBgn0039593	CG9989		-0.500025	0.00231499
RE63284	FBgn0036537	CG18081		-0.242822	0.00231738
GM01959	FBgn0033241	CG2915		0.226905	0.00237938
LD09936	FBgn0050438	CG30438		0.479571	0.00238563
GH08760	FBgn0021895			-0.281689	0.00239334
LD21275	FBgn0031186	CG14614		-0.223066	0.00240122
RE49877	FBgn0032329	Art8		-0.317342	0.00240159
LD31988	FBgn0033507	CG12909		-0.207157	0.00243573
LD24586	FBgn0052409	CG32409		-0.304378	0.00243783
GM03761	FBgn0047283			-0.261891	0.00243992
RH21090	FBgn0038043	CG17202		0.246483	0.00247469
LD01252	FBgn0004419	me31B		-0.2515	0.00248821
LD30817	FBgn0013269	FK506-bp1		-0.255082	0.00249611
LD29276	FBgn0038235	CG8461		-0.239903	0.00251004
LP04931	FBgn0039848	lox		0.972528	0.00251011
LP11928	FBgn0035887			-0.259881	0.00253333
RE44040	MULTIPLE	NA		-0.339301	0.00254533
RE50156	FBgn0032422	CG6579		0.42297	0.00259839
SD05339	FBgn0026178	scrib		0.289729	0.00260361
AT24316	FBgn0000287	salr		0.248212	0.00262246
GH08340	FBgn0032689	CG10413		0.190905	0.00262946
RE55111	FBgn0038196	CG9922		-0.271212	0.00263438
RE39820	FBgn0023167	SmD3		-0.388417	0.00263843
LD39079	FBgn0030820	CG5004		0.305186	0.00264735
LD03179	FBgn0043455	CG5986		-0.228347	0.00268964
RE55753	FBgn0031315	CG14341		-0.352027	0.00269148
SD04745	FBgn0032678	ncm		-0.256456	0.0026961
LD22582	FBgn0005632	faf		0.348646	0.00269833
RH39561			Max-element	0.400452	0.00270218
LD45181	FBgn0038290	CG6912		-0.434716	0.00271158
LD04137	FBgn0032901	CG9339		-0.226	0.00274092
GM08320	FBgn0052425	CG32425		0.40918	0.00274174
GH14278	FBgn0032864	CG2493		0.23032	0.00274294
HL05773	FBgn0028433	Ggamma30A		0.822409	0.0027546
RE28596	FBgn0010228	HmgZ		-0.293805	0.00276014
RH55882	FBgn0001092	Gapdh2		-1.19072	0.00277194
RE40156	FBgn0037503	CG14598		0.505893	0.00282399
GH26442	FBgn0051534	CG31534		0.206925	0.00283048
RE55344	FBgn0035904	CG6776		-0.469153	0.00283651
HL01515	FBgn0031914	CG5973		0.322449	0.00284706
RE21618	FBgn0014857	His3.3A		-0.233732	0.00285563
AT04810	FBgn0028539	CG31731		0.203871	0.00285605
GH11902	FBgn0004607	zfh2		-0.239927	0.00285906
RE62842	FBgn0036573	CG5161		-0.284724	0.00286235
